# Supplementary material for: A 3D Renal Proximal Tubule on Chip Model Phenocopies Lowe Syndrome and Dent II Disease Tubulopathy
Source: Int J Mol Sci. 2021 May 19;22(10):5361. doi: 10.3390/ijms22105361 (PMC8161077; doi:10.3390/ijms22105361)
Supplement: Supplementary file 1 [file ijms-22-05361-s001.zip]

Archive with 1 entries (1 files):
- ijms-1221436-supplementary.pdf
